# Supplementary material for: Provider Perspectives on the Impact of the COVID-19 Pandemic on Newborn Screening
Source: Int J Neonatal Screen. 2021 Jul 7;7(3):38. doi: 10.3390/ijns7030038 (PMC8293089; doi:10.3390/ijns7030038)
Supplement: Supplementary file 1 [file IJNS-07-00038-s001.zip]

Archive with 1 entries (1 files):
- IJNS-1233280-SI.pdf
